# Supplementary material for: Effect of a high crude protein content diet during energy restriction and re-alimentation on animal performance, skeletal growth and metabolism of bone tissue in two genotypes of cattle
Source: PLoS One. 2021 Feb 25;16(2):e0247718. doi: 10.1371/journal.pone.0247718 (PMC7906379; doi:10.1371/journal.pone.0247718)
Supplement: S1 File — (XLSX) [file pone.0247718.s002.xlsx]

## Sheet: AnimalPerformance
id	block	breed	treat	period	mei	dmilw	dmi	lwg	ser	lw_hh	st.lw	mid.lw	end.lw	st.hh	mid.hh	end.hh
1991	1	BI	MAL	phase1	0.089	18.6	3.2	0.045	48.3	1.575	175.5	175	NA	110.8	116	NA
1994	3	BI	MAL	phase1	0.098	17.9	3.1	0.052	19.3	1.51	166.5	178	NA	114	116.5	NA
1996	4	BI	MAL	phase1	0.111	17.9	3.1	0.076	22.5	1.507	169	176.5	NA	114	117	NA
1997	5	BI	LR	phase1	0.109	12	1.9	0.252	47.4	1.393	151	176.5	NA	113.2	119	NA
1998	1	BI	LR	phase1	0.099	10.9	1.9	0.273	46.4	1.605	165.5	192	NA	110.3	116.3	NA
2001	4	BI	LAL	phase1	0.272	25.3	5.8	1.091	84.9	1.97	174.5	282	NA	109	118.8	NA
2003	2	BI	MAL	phase1	0.097	15.8	2.8	-0.023	25.4	1.516	180	173.5	NA	116.8	119.5	NA
2004	4	BI	LR	phase1	0.108	10.5	1.7	0.214	39.2	1.464	156.5	179.5	NA	111.2	115	NA
2005	3	BI	LR	phase1	0.112	10.4	1.8	0.219	42.1	1.501	156.5	183	NA	112	116.3	NA
2007	2	BI	LR	phase1	0.103	9.5	1.5	0.017	34.1	1.389	160.5	160	NA	113.2	117	NA
2008	2	BI	LAL	phase1	0.301	28.1	6.4	1.169	99.4	1.952	176.5	284	NA	112	123	NA
2010	5	BI	LAL	phase1	0.284	30.5	6.7	1.239	101.9	1.889	156	281	NA	111.5	122.5	NA
2011	3	BI	LAL	phase1	0.276	28.4	6.6	1.162	105.4	2.002	172	293	NA	109.2	120.3	NA
2012	1	BI	LAL	phase1	0.274	28.7	6.8	1.206	68.9	2.07	173	282	NA	111	117.3	NA
2013	5	BI	MAL	phase1	0.102	20.5	3.5	0.105	37.5	1.524	160.5	171	NA	109.2	112.5	NA
2016	5	HF	LR	phase1	0.13	14.7	2.2	0.241	44.4	1.373	141	172.5	NA	112.8	117.5	NA
2017	4	HF	LR	phase1	0.143	13.3	2.6	0.204	51	1.574	190	211.5	NA	124.3	130	NA
2018	2	HF	MAL	phase1	0.134	24	6.6	0.287	27.3	2.112	262	288	NA	127.7	130.3	NA
2019	4	HF	MAL	phase1	0.108	23.6	5.3	0.275	36.6	1.816	206	236.5	NA	121	125	NA
2021	2	HF	LAL	phase1	0.34	33.7	10.6	1.458	115.7	2.417	251	390	NA	126	137.8	NA
2022	3	HF	LAL	phase1	0.284	30.8	9.7	1.236	115.2	2.338	249.5	377	NA	127	139.8	NA
2023	3	HF	LR	phase1	0.153	14.3	3.2	0.139	34.3	1.789	214	239	NA	124.7	128.8	NA
2024	4	HF	LAL	phase1	0.341	34.7	10.1	1.469	120.9	2.241	207.5	360	NA	120.8	134.8	NA
2025	5	HF	MAL	phase1	0.134	26.8	4.7	0.214	32.9	1.501	156	183.5	NA	115.2	118.5	NA
2026	1	HF	LR	phase1	0.1	12.6	3.2	0.057	42.8	2.017	241	259	NA	125.8	130	NA
2028	2	HF	LR	phase1	0.139	13.6	2.8	0.034	36	1.701	213	227	NA	125.8	129	NA
2029	1	HF	LAL	phase1	0.288	31.7	10.8	1.508	109.7	2.612	258	411	NA	124.7	136.3	NA
2030	5	HF	LAL	phase1	0.345	37	8.5	1.203	125.9	1.934	163.5	288	NA	112.8	126.8	NA
2032	1	HF	MAL	phase1	0.109	22	5.7	0.041	14.7	2.051	253	261	NA	127.5	129	NA
2033	3	HF	MAL	phase1	0.115	25.5	6.1	0.361	38.1	1.944	227	261	NA	120.8	124.8	NA
1991	1	BI	MAL	phase2	0.31	32.3	8.2	1.361	93.86	2.058	NA	175	305	NA	116	125
1994	3	BI	MAL	phase2	0.27	28.4	6.6	1.18	75.24	1.915	NA	178	280	NA	116.5	123.8
1996	4	BI	MAL	phase2	0.27	28.7	6.9	1.412	66.88	1.952	NA	176.5	297	NA	117	122.5
1997	5	BI	LR	phase2	0.27	28.5	7.1	1.35	88.5	1.995	NA	176.5	305	NA	119	128.5
1998	1	BI	LR	phase2	0.31	32.3	8.7	1.371	78.94	2.19	NA	192	323	NA	116.3	123.8
2001	4	BI	LAL	phase2	0.23	23.7	7.8	0.895	58.74	2.679	NA	282	364	NA	118.8	124.3
2003	2	BI	MAL	phase2	0.28	29.7	7	1.333	63.91	1.894	NA	173.5	291	NA	119.5	126.8
2004	4	BI	LR	phase2	0.29	29.8	7.1	1.296	90.11	1.984	NA	179.5	294	NA	115	123.8
2005	3	BI	LR	phase2	0.31	32.9	8.1	1.211	86.93	2.018	NA	183	300	NA	116.3	125
2007	2	BI	LR	phase2	0.3	31.5	7.3	1.446	77.77	1.882	NA	160	292	NA	117	125
2008	2	BI	LAL	phase2	0.23	24.4	8.5	1.033	83.52	2.708	NA	284	392	NA	123	131.8
2010	5	BI	LAL	phase2	0.25	26.6	9	0.995	77.91	2.652	NA	281	383	NA	122.5	130.5
2011	3	BI	LAL	phase2	0.25	26.5	9.2	0.852	55.16	2.769	NA	293	381	NA	120.3	127.3
2012	1	BI	LAL	phase2	0.26	26.9	9.3	0.922	74.26	2.807	NA	282	380	NA	117.3	125
2013	5	BI	MAL	phase2	0.29	30.6	7.3	1.363	85.43	2.059	NA	171	298	NA	112.5	120
2016	5	HF	LR	phase2	0.33	34.4	8.6	1.433	127.97	2.013	NA	172.5	308	NA	117.5	128.5
2017	4	HF	LR	phase2	0.32	33.1	9.9	1.588	99.39	2.186	NA	211.5	370	NA	130	140
2018	2	HF	MAL	phase2	0.33	34.5	12.3	1.602	79.04	2.604	NA	288	418	NA	130.3	139.3
2019	4	HF	MAL	phase2	0.32	33.8	10.6	1.56	107.51	2.382	NA	236.5	376	NA	125	135
2021	2	HF	LAL	phase2	0.27	28.4	12.7	0.79	62.18	3.122	NA	390	483	NA	137.8	144.3
2022	3	HF	LAL	phase2	0.24	25.4	11.4	0.983	92.09	3.095	NA	377	491	NA	139.8	148
2023	3	HF	LR	phase2	0.32	33.3	10.1	0.999	75.89	2.22	NA	239	343	NA	128.8	137.5
2024	4	HF	LAL	phase2	0.28	29.1	12.1	0.868	69.01	2.963	NA	360	451	NA	134.8	142.8
2025	5	HF	MAL	phase2	0.35	36.2	8.7	1.418	128.18	1.913	NA	183.5	302	NA	118.5	130.5
2026	1	HF	LR	phase2	0.32	33.9	11.8	1.285	75.32	2.537	NA	259	401	NA	130	138.3
2028	2	HF	LR	phase2	0.35	36.7	11.4	1.46	88.7	2.297	NA	227	360	NA	129	137.5
2029	1	HF	LAL	phase2	0.23	24.5	11.7	0.932	73.65	3.348	NA	411	508	NA	136.3	144
2030	5	HF	LAL	phase2	0.29	30.6	10.8	0.99	107.39	2.67	NA	288	396	NA	126.8	136.5
2032	1	HF	MAL	phase2	0.32	33.5	11.2	1.714	91.69	2.485	NA	261	406	NA	129	137.5
2033	3	HF	MAL	phase2	0.33	34.3	11.3	1.54	101.28	2.502	NA	261	397	NA	124.8	135.3

## Sheet: RumenMetabolism
id	block	breed	diet	ph	cpi	mei	dmd	dom	nh3n	domi	mcp	mcplw	emcp.ddmi	emcp.domi	vfat	vfaa	vfap	vfab
1991	1	B	MAL	6.98	0.74	0.09	37.6	45.4	74.5	1.47	30.6	0.184	25	20.7	38.77	75.6	14.7	2
1994	3	B	MAL	7.09	0.72	0.1	41.7	49	80.4	1.51	77.6	0.48	60.4	51.4	44.42	77.5	13.5	2
1996	4	B	MAL	6.6	0.71	0.11	45.9	50.9	96.9	1.57	48.8	0.287	34.4	31	42.2	76	13.5	2.3
1997	5	B	LR	7.5	2.41	0.11	62.7	65.4	93.3	1.26	72.8	0.47	60.5	58	32.28	75	11.3	2.9
1998	1	B	LR	7.11	2.21	0.1	62.7	66	146.1	1.28	84.3	0.496	69.1	65.7	39.34	73.6	12.3	2.2
2001	4	B	LAL	6.93	5.09	0.32	71.5	73.1	128.2	4.23	261.6	1.357	63.3	61.9	57.89	73.5	14.2	3.7
2003	2	B	MAL	6.84	0.63	0.1	45.4	50	87.4	1.42	48.6	0.274	37.8	34.3	54.32	78.2	14.4	1.7
2004	4	B	LR	7.24	2.1	0.11	69.8	72.6	146	1.24	113.4	0.712	95	91.3	44.07	74.6	13.9	2.2
2005	3	B	LR	7.01	2.07	0.11	71.8	74.2	147	1.31	86.1	0.524	68.2	66	41.91	74.3	12	2.5
2007	2	B	LR	6.97	1.88	0.11	73.2	75.5	185.9	1.1	99.9	0.665	93.5	90.7	45.06	71	12.3	2
2008	2	B	LAL	7.24	5.67	0.36	68.7	70.4	159.2	4.78	281.3	1.484	60.3	58.8	56.35	72.1	14.9	4.5
2010	5	B	LAL	7.22	6.01	0.32	61.9	63.1	138.7	4.46	431.6	2.161	98.6	96.8	48.77	71.8	12.5	7
2011	3	B	LAL	7.35	5.7	0.31	64	65.3	95.9	4.53	428.1	2.053	96.4	94.5	35.45	73.3	12.6	8.8
2012	1	B	LAL	7.61	5.68	0.3	63.1	64.5	158.4	4.57	485.5	2.277	108.5	106.3	47.58	71.1	12.7	6.9
2013	5	B	MAL	6.9	0.82	0.11	38.7	45.6	77.1	1.58	69	0.434	51.4	43.6	52.52	76	14.5	1.6
2016	5	HF	LR	7.17	2.95	0.13	61.2	63.7	134.5	1.42	47.7	0.319	34.9	33.5	35.62	76.5	11.7	2.3
2017	4	HF	LR	7.68	2.59	0.15	72.5	74.8	73.6	1.94	81.3	0.432	43.4	42	16.67	74.7	11.3	10.6
2018	2	HF	MAL	7	0.95	0.14	42.3	47.6	15	3.13	135	0.514	48.6	43.2	53.52	81.9	13	3.8
2019	4	HF	MAL	7.16	0.92	0.11	36.3	42.6	13.8	2.24	57.2	0.267	29.9	25.6	60	79.6	16.2	2.6
2021	2	HF	LAL	7.07	6.66	0.4	68	70	100.7	7.64	685.9	2.517	92.3	89.7	42.56	76.4	12.6	13.5
2022	3	HF	LAL	7.06	6.12	0.31	64	64.6	168.1	6.26	621	2.116	100.1	99.1	53.77	74.1	13.4	7.3
2023	3	HF	LR	7.2	2.81	0.15	72.5	75.1	143.8	2.39	226.2	0.998	98	94.5	41	76.9	12.1	5.7
2024	4	HF	LAL	7.15	6.92	0.4	67.1	69	129.8	6.94	803.8	3.281	119.2	115.9	49.76	76.1	12.3	9.4
2025	5	HF	MAL	6.82	1.06	0.14	38.8	46.1	7.6	2.15	8.9	0.054	4.9	4.2	61.67	78.1	15.8	2.2
2026	1	HF	LR	7.31	0.48	0.1	56.2	64	96.3	2.03	186.9	0.724	104.6	91.9	28.74	70.4	13.4	6.4
2028	2	HF	LR	7.49	0.52	0.14	69.5	72.3	142	2.06	190.3	0.891	96.2	92.4	40.07	75.3	12.9	4.7
2029	1	HF	LAL	7.07	6.24	0.31	63.1	64.4	132.6	6.92	710.9	2.236	104.7	102.7	50.12	75.3	13.3	10.5
2030	5	HF	LAL	7.28	7.27	0.37	64.4	65.8	102.1	5.71	481	2.212	86	84.2	35.85	77.1	11.7	12.4
2032	1	HF	MAL	6.71	0.86	0.11	38.6	45.5	20	2.6	77.6	0.313	35.2	29.8	64.63	78	13.7	3
2033	3	HF	MAL	6.93	1	0.12	36	40.9	24.6	2.49	93.7	0.409	42.8	37.7	44.58	79.9	14.3	3.9

## Sheet: MEI&CPI
id	block	breed	treat	period	mei	cpi	dmilw	lwg	ser
1991	1	BX	LCP-LME	phase1	0.089	0.74	18.6	0.045	48.3
1994	3	BX	LCP-LME	phase1	0.098	0.72	17.9	0.052	19.3
1996	4	BX	LCP-LME	phase1	0.111	0.71	17.9	0.076	22.5
1997	5	BX	HCP-LME	phase1	0.109	2.41	12	0.252	47.4
1998	1	BX	HCP-LME	phase1	0.099	2.21	10.9	0.273	46.4
2001	4	BX	HCP-HME	phase1	0.272	5.09	25.3	1.091	84.9
2003	2	BX	LCP-LME	phase1	0.097	0.63	15.8	-0.023	25.4
2004	4	BX	HCP-LME	phase1	0.108	2.1	10.5	0.214	39.2
2005	3	BX	HCP-LME	phase1	0.112	2.07	10.4	0.219	42.1
2007	2	BX	HCP-LME	phase1	0.103	1.88	9.5	0.017	34.1
2008	2	BX	HCP-HME	phase1	0.301	5.67	28.1	1.169	99.4
2010	5	BX	HCP-HME	phase1	0.284	6.01	30.5	1.239	101.9
2011	3	BX	HCP-HME	phase1	0.276	5.7	28.4	1.162	105.4
2012	1	BX	HCP-HME	phase1	0.274	5.68	28.7	1.206	68.9
2013	5	BX	LCP-LME	phase1	0.102	0.82	20.5	0.105	37.5
2016	5	HF	HCP-LME	phase1	0.13	2.95	14.7	0.241	44.4
2017	4	HF	HCP-LME	phase1	0.143	2.59	13.3	0.204	51
2018	2	HF	LCP-LME	phase1	0.134	0.95	24	0.287	27.3
2019	4	HF	LCP-LME	phase1	0.108	0.92	23.6	0.275	36.6
2021	2	HF	HCP-HME	phase1	0.34	6.66	33.7	1.458	115.7
2022	3	HF	HCP-HME	phase1	0.284	6.12	30.8	1.236	115.2
2023	3	HF	HCP-LME	phase1	0.153	2.81	14.3	0.139	34.3
2024	4	HF	HCP-HME	phase1	0.341	6.92	34.7	1.469	120.9
2025	5	HF	LCP-LME	phase1	0.134	1.06	26.8	0.214	32.9
2026	1	HF	HCP-LME	phase1	0.1	0.48	12.6	0.057	42.8
2028	2	HF	HCP-LME	phase1	0.139	0.52	13.6	0.034	36
2029	1	HF	HCP-HME	phase1	0.288	6.24	31.7	1.508	109.7
2030	5	HF	HCP-HME	phase1	0.345	7.27	37	1.203	125.9
2032	1	HF	LCP-LME	phase1	0.109	0.86	22	0.041	14.7
2033	3	HF	LCP-LME	phase1	0.115	1	25.5	0.361	38.1
1991	1	BX	LCP-LME	phase2	0.31	5.37	32.3	1.361	93.86
1994	3	BX	LCP-LME	phase2	0.27	4.71	28.4	1.18	75.24
1996	4	BX	LCP-LME	phase2	0.27	4.76	28.7	1.412	66.88
1997	5	BX	HCP-LME	phase2	0.27	4.73	28.5	1.35	88.5
1998	1	BX	HCP-LME	phase2	0.31	5.37	32.3	1.371	78.94
2001	4	BX	HCP-HME	phase2	0.23	3.94	23.7	0.895	58.74
2003	2	BX	LCP-LME	phase2	0.28	4.94	29.7	1.333	63.91
2004	4	BX	HCP-LME	phase2	0.29	4.94	29.8	1.296	90.11
2005	3	BX	HCP-LME	phase2	0.31	5.21	32.9	1.211	86.93
2007	2	BX	HCP-LME	phase2	0.3	5.22	31.5	1.446	77.77
2008	2	BX	HCP-HME	phase2	0.23	4.05	24.4	1.033	83.52
2010	5	BX	HCP-HME	phase2	0.25	4.42	26.6	0.995	77.91
2011	3	BX	HCP-HME	phase2	0.25	4.39	26.5	0.852	55.16
2012	1	BX	HCP-HME	phase2	0.26	4.47	26.9	0.922	74.26
2013	5	BX	LCP-LME	phase2	0.29	5.08	30.6	1.363	85.43
2016	5	HF	HCP-LME	phase2	0.33	5.72	34.4	1.433	127.97
2017	4	HF	HCP-LME	phase2	0.32	5.49	33.1	1.588	99.39
2018	2	HF	LCP-LME	phase2	0.33	5.72	34.5	1.602	79.04
2019	4	HF	LCP-LME	phase2	0.32	5.61	33.8	1.56	107.51
2021	2	HF	HCP-HME	phase2	0.27	4.72	28.4	0.79	62.18
2022	3	HF	HCP-HME	phase2	0.24	4.21	25.4	0.983	92.09
2023	3	HF	HCP-LME	phase2	0.32	5.53	33.3	0.999	75.89
2024	4	HF	HCP-HME	phase2	0.28	4.83	29.1	0.868	69.01
2025	5	HF	LCP-LME	phase2	0.35	6.01	36.2	1.418	128.18
2026	1	HF	HCP-LME	phase2	0.32	5.64	33.9	1.285	75.32
2028	2	HF	HCP-LME	phase2	0.35	6.09	36.7	1.46	88.7
2029	1	HF	HCP-HME	phase2	0.23	4.07	24.5	0.932	73.65
2030	5	HF	HCP-HME	phase2	0.29	5.07	30.6	0.99	107.39
2032	1	HF	LCP-LME	phase2	0.32	5.56	33.5	1.714	91.69
2033	3	HF	LCP-LME	phase2	0.33	5.69	34.3	1.54	101.28

## Sheet: BloodMetabolites
id	block	breed	diet	day	glu	pro	bun	ca	phos	nefa
1991	1	B	LCP-LME	78	4	62	1.1	2.2	2.1	0.14
1994	3	B	LCP-LME	78	3.8	57	1.1	2.12	2.57	0.24
1996	4	B	LCP-LME	78	3.5	64	1.7	2.32	1.97	0.1
1997	5	B	HCP-LME	78	3.9	62	8.8	2.15	1.8	0.17
1998	1	B	HCP-LME	78	4.4	70	7.6	2.33	2.28	0.28
2001	4	B	HCP-HME	78	5.1	60	7.4	2.22	2.62	0.55
2022	3	HF	HCP-HME	78	5	66	6.7	2.42	2.44	0.13
2003	2	B	LCP-LME	78	3.5	60	2.7	2.07	2.63	0.15
2004	4	B	HCP-LME	78	3.9	65	6.5	2.01	1.92	0.32
2005	3	B	HCP-LME	78	NA	NA	NA	NA	NA	NA
2007	2	B	HCP-LME	78	3.4	67	9.4	2.01	2.88	0.07
2008	2	B	HCP-HME	78	6	65	7.7	2.52	2.04	0.45
2010	5	B	HCP-HME	78	5.4	60	8.4	2.42	2.45	0.12
2011	3	B	HCP-HME	78	NA	NA	NA	NA	NA	NA
2012	1	B	HCP-HME	78	5.1	71	7.5	2.53	2.39	0.12
2013	5	B	LCP-LME	78	3.7	69	1.5	2.36	2.41	0.17
2016	5	HF	HCP-LME	78	3.7	67	5.1	2.15	2.5	0.14
2017	4	HF	HCP-LME	78	3.8	60	6.7	2.28	2.37	0.08
2018	2	HF	LCP-LME	78	3.8	68	0.6	2.06	2.3	0.07
2019	4	HF	LCP-LME	78	4	67	0.8	2.22	2.19	0.06
2021	2	HF	HCP-HME	78	5.3	67	7	2.3	2.29	0.14
2023	3	HF	HCP-LME	78	3.9	71	8.5	2.3	1.66	0.14
2024	4	HF	HCP-HME	78	5.2	63	5.6	2.43	2.48	0.08
2025	5	HF	LCP-LME	78	3.6	64	0.9	2.17	2.28	0.08
2026	1	HF	HCP-LME	78	4.2	67	8.1	2.17	1.86	0.14
2028	2	HF	HCP-LME	78	4.2	67	6.7	2.18	2.07	0.13
2029	1	HF	HCP-HME	78	4.8	75	6.9	2.34	2.41	0.06
2030	5	HF	HCP-HME	78	5.1	67	7	2.34	2.37	0.09
2032	1	HF	LCP-LME	78	3.5	68	1	2.16	2.52	0.06
2033	3	HF	LCP-LME	78	4	68	0.7	2.24	2.1	0.1
1991	1	B	LCP-LME	175	4.7	61	8.5	2.18	2.1	0.28
1994	3	B	LCP-LME	175	5.1	64	9	2.06	2.79	0.08
1996	4	B	LCP-LME	175	4.6	63	6.1	2.14	2.12	0.06
1997	5	B	HCP-LME	175	4.4	62	9.6	1.87	2.31	0.13
1998	1	B	HCP-LME	175	5.1	69	9.2	2.22	2.77	0.12
2001	4	B	HCP-HME	175	4.7	58	8.5	1.63	2.28	0.15
2022	3	HF	HCP-HME	175	4.8	67	6.8	1.64	2.03	0.1
2003	2	B	LCP-LME	175	4.9	67	6.6	2.16	2.36	0.33
2004	4	B	HCP-LME	175	5.2	64	7.7	2.14	2.31	0.48
2005	3	B	HCP-LME	175	5.5	63	9.1	2.05	1.99	0.12
2007	2	B	HCP-LME	175	4.2	68	8.9	2.03	2.37	0.4
2008	2	B	HCP-HME	175	5	62	8	2.21	2.16	0.23
2010	5	B	HCP-HME	175	4.5	60	9.1	2.21	2.1	0.08
2011	3	B	HCP-HME	175	4.8	68	7.6	1.97	2.05	0.27
2012	1	B	HCP-HME	175	4.9	75	8.8	2.31	2.77	0.14
2013	5	B	LCP-LME	175	5.3	66	8.1	2.19	2.4	0.1
2016	5	HF	HCP-LME	175	5.3	68	5.9	2.3	2.75	0.11
2017	4	HF	HCP-LME	175	4.9	64	6.5	2.15	2.64	0.12
2018	2	HF	LCP-LME	175	5.5	71	6.7	2.37	2.34	0.09
2019	4	HF	LCP-LME	175	5	71	8.2	2.29	2.38	0.09
2021	2	HF	HCP-HME	175	5.1	69	7.6	2.17	2.29	0.1
2023	3	HF	HCP-LME	175	4.6	87	6.6	2.36	2.25	0.08
2024	4	HF	HCP-HME	175	4.6	70	5.9	2.01	2.49	0.11
2025	5	HF	LCP-LME	175	5.5	60	6.7	2.16	2.31	0.06
2026	1	HF	HCP-LME	175	4.9	66	7.5	2.01	2.09	0.04
2028	2	HF	HCP-LME	175	5	62	7	2.06	2.23	0.07
2029	1	HF	HCP-HME	175	4.6	73	7.7	2.22	2.23	0.14
2030	5	HF	HCP-HME	175	4.9	70	7.1	2.23	2.26	0.11
2032	1	HF	LCP-LME	175	4.8	68	7.3	2.33	1.65	0.13
2033	3	HF	LCP-LME	175	5.3	68	7.7	2.25	2.57	0.11

## Sheet: Histomorphometry
id	treat	breed	period	hiper.diam	hiper.height	prol.height	cellN	cellDiam	bv.tv	tb.th	tb.sp	bs
1991	LCP-LME	BX	Phase.1	22.6802	0.1292	0.2789	5.5	22.6802	0.176	0.116	0.544	17.99
1994	LCP-LME	BX	Phase.1	16.4156	0.0966	0.2438	7.4	16.4156	0.125	0.0965	0.589	15.051
1996	LCP-LME	BX	Phase.1	15.8265	0.1184	0.2134	5.2	15.8265	0.1405	0.105	0.657	15.206
1997	HCP-LME	BX	Phase.1	25.6037	0.1365	0.2338	6.3	25.6037	0.2135	0.1435	0.504	17.689
1998	HCP-LME	BX	Phase.1	27.6245	0.1536	0.2647	6.1	27.6245	0.201	0.1805	0.706	15.035
2001	HCP-HME	BX	Phase.1	NA	NA	NA	NA	NA	NA	NA	NA	NA
2003	LCP-LME	BX	Phase.1	14.8281	0.0887	0.2509	7	14.8281	0.147	0.139	0.709	13.765
2004	HCP-LME	BX	Phase.1	23.2493	NA	NA	5.5	23.2493	0.1465	0.101	0.592	16.746
2005	HCP-LME	BX	Phase.1	22.743	0.1274	0.3002	4.7	22.743	0.2105	0.13	0.444	18.67
2007	HCP-LME	BX	Phase.1	20.4173	0.1219	0.2216	5.3	20.4173	0.229	0.135	0.485	19.484
2008	HCP-HME	BX	Phase.1	31.1573	0.1818	0.2833	7.1	31.1573	0.289	0.21	0.383	21.01
2010	HCP-HME	BX	Phase.1	30.7955	0.165	0.2329	4.9	30.7955	NA	NA	NA	NA
2011	HCP-HME	BX	Phase.1	22.9767	0.1507	0.2771	8.3	22.9767	0.2885	0.218	0.441	19.874
2012	HCP-HME	BX	Phase.1	23.3599	0.1714	0.2789	8.1	23.3599	0.424	0.244	0.399	21.46
2013	LCP-LME	BX	Phase.1	17.3086	0.1091	0.2245	6	17.3086	0.1605	0.1135	0.533	13.844
2016	HCP-LME	HF	Phase.1	NA	0.1532	0.2441	NA	NA	0.198	0.158	0.499	17.359
2017	HCP-LME	HF	Phase.1	21.8975	0.1183	0.2367	4.8	21.8975	NA	NA	NA	NA
2018	LCP-LME	HF	Phase.1	21.1935	NA	NA	5	21.1935	0.289	0.134	0.377	24.814
2019	LCP-LME	HF	Phase.1	18.2746	0.1204	0.2934	6.5	18.2746	0.27	0.177	0.392	21.82
2021	HCP-HME	HF	Phase.1	NA	NA	NA	NA	NA	0.371	0.215	0.297	26.655
2022	HCP-HME	HF	Phase.1	27.1933	0.2038	0.2861	8.1	27.1933	0.283	0.187	0.437	20.026
2023	HCP-LME	HF	Phase.1	21.9557	0.1191	0.1974	4.5	21.9557	0.293	0.161	0.374	23.78
2024	HCP-HME	HF	Phase.1	26.6057	0.2238	0.4089	6.4	26.6057	0.302	0.171	0.364	20.868
2025	LCP-LME	HF	Phase.1	25.4788	0.1417	0.2996	6.6	25.4788	0.189	0.148	0.534	16.326
2026	HCP-LME	HF	Phase.1	21.3112	0.1483	0.2241	6.6	21.3112	0.1895	0.135	0.483	18.174
2028	HCP-LME	HF	Phase.1	22.4524	0.1414	0.2375	7	22.4524	0.271	0.1635	0.488	21.481
2029	HCP-HME	HF	Phase.1	28.0845	0.1703	0.3643	6.8	28.0845	NA	NA	NA	NA
2030	HCP-HME	HF	Phase.1	27.7544	0.1801	0.3521	7	27.7544	0.2455	0.1445	0.417	20.498
2032	LCP-LME	HF	Phase.1	16.1143	0.1327	0.2307	8.5	16.1143	0.1625	0.1	0.461	18.819
2033	LCP-LME	HF	Phase.1	20.9343	0.1719	0.278	6	20.9343	NA	NA	NA	NA
1991	LCP-LME	BX	Phase.2	21.7542	NA	NA	8	21.7542	0.315	0.197	0.449	21.863
1994	LCP-LME	BX	Phase.2	20.7335	0.1496	0.1895	6.3	20.7335	0.219	0.1825	0.557	15.699
1996	LCP-LME	BX	Phase.2	24.8735	NA	NA	8.5	24.8735	0.292	0.198	0.544	18.424
1997	HCP-LME	BX	Phase.2	NA	NA	NA	NA	NA	NA	NA	NA	NA
1998	HCP-LME	BX	Phase.2	22.5601	0.1985	0.2958	6.5	22.5601	0.348	0.258	0.52	18.865
2001	HCP-HME	BX	Phase.2	NA	NA	NA	NA	NA	0.308	0.1645	0.37	23.276
2003	LCP-LME	BX	Phase.2	21.0354	0.1599	0.2569	5.9	21.0354	0.322	0.184	0.389	22.639
2004	HCP-LME	BX	Phase.2	NA	0.1381	0.3036	NA	NA	0.2685	0.191	0.483	18.994
2005	HCP-LME	BX	Phase.2	23.7932	0.1748	0.3356	5.6	23.7932	0.273	0.172	0.366	22.358
2007	HCP-LME	BX	Phase.2	23.5524	0.1845	0.2362	6.4	23.5524	0.2945	0.197	0.511	19.069
2008	HCP-HME	BX	Phase.2	21.3909	0.1096	0.2408	7.9	21.3909	NA	NA	NA	NA
2010	HCP-HME	BX	Phase.2	22.0593	0.1474	0.1984	5.6	22.0593	0.3145	0.208	0.331	24.219
2011	HCP-HME	BX	Phase.2	23.3054	0.1572	0.218	4.8	23.3054	NA	NA	NA	NA
2012	HCP-HME	BX	Phase.2	26.7553	0.1534	0.2155	6.7	26.7553	0.244	0.182	0.512	17.936
2013	LCP-LME	BX	Phase.2	23.5671	0.1583	0.2655	6.3	23.5671	0.249	0.152	0.443	20.527
2016	HCP-LME	HF	Phase.2	21.4861	0.2308	0.399	5.2	21.4861	0.237	0.134	0.393	22.24
2017	HCP-LME	HF	Phase.2	29.089	0.1736	0.276	6.9	29.089	0.2205	0.144	0.396	19.506
2018	LCP-LME	HF	Phase.2	24.6714	NA	NA	6.1	24.6714	0.338	0.173	0.336	25.082
2019	LCP-LME	HF	Phase.2	NA	0.2941	0.3563	NA	NA	0.2915	0.196	0.465	19.726
2021	HCP-HME	HF	Phase.2	34.3479	NA	NA	4.8	34.3479	0.31	0.172	0.363	24.309
2022	HCP-HME	HF	Phase.2	35.0438	0.153	0.2308	6.8	35.0438	0.248	0.2045	0.471	17.944
2023	HCP-LME	HF	Phase.2	21.2447	0.19	0.2811	7.3	21.2447	0.274	0.211	0.425	18.293
2024	HCP-HME	HF	Phase.2	23.9856	0.1444	0.2626	6	23.9856	0.2575	0.1945	0.485	17.579
2025	LCP-LME	HF	Phase.2	22.9319	0.177	0.3537	6.3	22.9319	0.235	0.1695	0.455	19.596
2026	HCP-LME	HF	Phase.2	20.2542	0.179	0.2712	6	20.2542	0.2495	0.1415	0.385	22.821
2028	HCP-LME	HF	Phase.2	28.3046	0.1806	0.3707	4.2	28.3046	0.279	0.125	0.261	27.461
2029	HCP-HME	HF	Phase.2	17.7278	0.1713	0.3085	5.4	17.7278	0.229	0.161	0.441	18.848
2030	HCP-HME	HF	Phase.2	22.934	0.1738	0.296	6.1	22.934	0.2945	0.179	0.364	23.293
2032	LCP-LME	HF	Phase.2	24.6238	0.1604	0.3261	5.1	24.6238	0.2245	0.1505	0.463	18.596
2033	LCP-LME	HF	Phase.2	25.4434	0.192	0.4195	6.1	25.4434	0.2325	0.162	0.387	18.922

## Sheet: Hormones&BoneMarkers
id	block	breed	diet	period	insulin	adiponectin	leptin	igf1	t4	t3	BAP	OCN	PYD	tDPD
1991	1	B	LCP-LME	End	2.19	7	3.28	312.2	5.8	NA	83.9	92.5	1.05	7.79
1994	3	B	LCP-LME	End	1.57	11.19	4.22	332.9	4	NA	61.5	123.5	0.8	7.59
1996	4	B	LCP-LME	End	2.74	18.41	5.04	139.8	2.7	NA	80.7	42	1.01	8.28
1997	5	B	HCP-LME	End	4.04	5.63	3.61	422.7	3.5	NA	51.2	117.7	1.6	10.89
1998	1	B	HCP-LME	End	5.9	5.86	3.52	726.6	2.7	NA	142.2	95.9	1.08	9.71
2001	4	B	HCP-HME	End	7.9	9.45	3.04	286.7	4.1	NA	85.9	89.7	2.51	12.16
2003	2	B	LCP-LME	End	1.04	5.66	2.61	220.7	5	NA	64.3	62.3	0.82	9.16
2004	4	B	HCP-LME	End	2.27	7.24	2.6	293.3	5.3	NA	82.1	100.8	1.99	9.6
2005	3	B	HCP-LME	End	2.32	12.05	6.79	658.8	5	NA	130.8	110.9	2.1	8.24
2007	2	B	HCP-LME	End	4.87	6.08	3.37	321.1	6.6	NA	105.9	87.1	1.09	9.01
2008	2	B	HCP-HME	End	5.63	7.28	3.6	283.8	4.8	NA	57.7	70.1	1.47	7.81
2010	5	B	HCP-HME	End	6.99	9.22	3.61	394	4.2	NA	69.9	68.5	1.08	8.09
2011	3	B	HCP-HME	End	2.38	6.1	7.06	459.7	4.3	NA	72.7	103.4	1.05	10.8
2012	1	B	HCP-HME	End	4.14	10.66	3.8	1178.2	4.3	NA	79.3	108.6	2.8	9.11
2013	5	B	LCP-LME	End	6.27	10.2	4.87	233.2	5.2	NA	83.5	96.9	2.43	11.2
2016	5	HF	HCP-LME	End	1.29	5.4	1.78	250.4	5.1	NA	68.3	186.5	2.88	11.02
2017	4	HF	HCP-LME	End	14.12	5.28	3.52	269.1	2.8	NA	46	172.9	2.41	8.59
2018	2	HF	LCP-LME	End	4.48	6.23	0.9	264.4	5.3	NA	133.6	70.7	2.53	8.55
2019	4	HF	LCP-LME	End	5.35	5.71	2.45	501.5	5.7	NA	201.7	109.2	2.71	8.29
2021	2	HF	HCP-HME	End	4.67	16.6	3.25	603.9	6.3	NA	78.9	120.1	3.13	8.84
2022	3	HF	HCP-HME	End	8.45	7	3.89	1310.5	6.7	NA	57.9	90.9	4.13	6.66
2023	3	HF	HCP-LME	End	2.97	10	3.49	256.7	4.6	NA	64.3	112.8	3.55	5.66
2024	4	HF	HCP-HME	End	4.88	11.04	3.9	415	8.2	NA	29.4	71.9	3.14	5.92
2025	5	HF	LCP-LME	End	8.65	4.6	5.6	848.2	12.7	NA	68.3	116.9	4.19	8.39
2026	1	HF	HCP-LME	End	4	4.81	6.54	413.8	4.7	NA	49.4	98.9	5.25	6.79
2028	2	HF	HCP-LME	End	2.88	5.19	5.98	425	3.6	NA	50.6	189.6	4.32	6.81
2029	1	HF	HCP-HME	End	3.55	24.4	3.64	545.5	8	NA	54.5	138.3	3.08	7.98
2030	5	HF	HCP-HME	End	3.64	12.99	2.46	239.5	3.2	NA	137.8	101.1	2.51	7.01
2032	1	HF	LCP-LME	End	3.8	4.63	4.42	567.2	4.8	NA	162.9	129.8	3.21	9.1
2033	3	HF	LCP-LME	End	6.76	15.4	6.29	304.9	3.6	NA	66.5	220.1	2.57	7.22
1991	1	B	LCP-LME	Mid	1.49	5.59	2.15	74.4	2.9	0.7	21.6	157	4.57	8.7
1994	3	B	LCP-LME	Mid	0.9	4.03	3.19	43.1	4.2	0.44	14.9	124.1	4.43	7.75
1996	4	B	LCP-LME	Mid	1.1	10.44	4.42	51.2	6.3	NA	12.7	61	2.75	8.92
1997	5	B	HCP-LME	Mid	3.97	6.82	4.46	210.3	4.4	2.24	28.9	110.4	3.56	7.2
1998	1	B	HCP-LME	Mid	1.76	6.88	5.09	157.5	4.3	2.01	29.7	102.3	3.5	7.71
2001	4	B	HCP-HME	Mid	2.79	6.12	2.31	309.6	4.4	1.9	107.7	63.1	3.39	7.92
2003	2	B	LCP-LME	Mid	2.77	5.93	2.07	38.7	6.8	1.64	14.1	48.2	4.11	7.46
2004	4	B	HCP-LME	Mid	1.49	7.77	2.62	62.1	6.6	2.1	22.6	182.4	0.94	8.69
2005	3	B	HCP-LME	Mid	1.32	7.72	9.13	127.8	4.3	1.8	20.3	103.6	1.21	7.52
2007	2	B	HCP-LME	Mid	1	6.67	4.31	49.8	4.9	1.85	18.6	39.5	1.64	9.16
2008	2	B	HCP-HME	Mid	3.22	7.98	6.32	638.9	5.2	3.35	77.9	91.5	3.18	7.9
2010	5	B	HCP-HME	Mid	3.88	11.61	5.47	580.3	7.9	2.63	65.1	115.2	2.43	8.46
2011	3	B	HCP-HME	Mid	4.95	5.18	7.79	434.3	5.3	3.11	71.5	118.8	2.07	8.57
2012	1	B	HCP-HME	Mid	7.55	8.67	3.45	1268.6	4.2	2.98	67.5	126.5	2.93	7.26
2013	5	B	LCP-LME	Mid	1.93	8.58	4.69	166.9	5.1	2.23	40.1	103.2	4.98	6.9
2016	5	HF	HCP-LME	Mid	1.51	6.05	1.9	57.3	6.5	2.59	23.8	86.7	2.63	7.4
2017	4	HF	HCP-LME	Mid	0.9	14.57	2.04	120	5.4	2.45	25.8	59	3.33	7.03
2018	2	HF	LCP-LME	Mid	3.79	8.29	2.53	68.2	4.6	2.26	17	62.2	3.21	7.04
2019	4	HF	LCP-LME	Mid	1.94	6.25	2.98	110.7	3.2	1.58	16.4	94	4.07	9.3
2021	2	HF	HCP-HME	Mid	2.74	14.14	3.93	481.7	5.4	3.41	69.5	99.4	3.38	8.81
2022	3	HF	HCP-HME	Mid	8.18	5.1	8.25	500.5	4.5	2.87	70.6	80.1	4.52	9.88
2023	3	HF	HCP-LME	Mid	2.51	11.59	3.04	123.6	5.5	2.03	20.3	56.9	3.47	7.8
2024	4	HF	HCP-HME	Mid	5	7.66	3.05	618.5	6.3	3.81	62.2	92	4.1	8.45
2025	5	HF	LCP-LME	Mid	0.9	8.17	3.01	60.5	2.3	1.56	16.2	75	3.23	7.18
2026	1	HF	HCP-LME	Mid	0.9	11.11	4.41	328.5	5.1	2.43	12	94.6	4.94	6.48
2028	2	HF	HCP-LME	Mid	1.46	7.63	3.1	229.9	7.2	2.48	12.9	64.2	3.36	6.27
2029	1	HF	HCP-HME	Mid	5.72	23.59	4.53	497.1	6.8	2.74	50.8	103	2.7	8.9
2030	5	HF	HCP-HME	Mid	0.9	7.04	1.95	167.9	3.3	1.82	164.5	95.1	3.7	7.99
2032	1	HF	LCP-LME	Mid	0.9	6.24	4.34	75.3	1.7	1.3	15.9	102.3	4.57	6.67
2033	3	HF	LCP-LME	Mid	1.25	16.72	2.95	149.6	1.7	1.54	35.3	172.9	3.84	8.75
1991	1	B	LCP-LME	Start	4.12	6.06	4.01	67.2	3.4	NA	26.4	217.9	4.91	8
1994	3	B	LCP-LME	Start	1.81	3.65	2.71	41.5	4.4	NA	20.8	190	4.42	9.29
1996	4	B	LCP-LME	Start	1.09	8.63	4.78	38.2	2.8	NA	37.2	122	3.19	8.3
1997	5	B	HCP-LME	Start	4.45	6.4	4.77	53.3	3.5	NA	20.8	194.1	3.62	6.37
1998	1	B	HCP-LME	Start	1.73	5.49	5.98	100.7	3	NA	39.9	181.9	6.64	7.36
2001	4	B	HCP-HME	Start	1.45	9.36	3.33	52.7	3.3	NA	36.4	144.4	3.06	9.87
2003	2	B	LCP-LME	Start	0.9	5.43	3.29	23.3	3.1	NA	16.8	92.4	3.2	7.11
2004	4	B	HCP-LME	Start	1.66	8.47	3.88	37.7	4.6	NA	20.5	147.9	2.91	9.5
2005	3	B	HCP-LME	Start	1.36	8.16	11.11	35.1	2.9	NA	35.9	153.8	4.55	7.85
2007	2	B	HCP-LME	Start	3.95	6.94	5.36	30.9	3.5	NA	12.5	144.3	3.32	7.24
2008	2	B	HCP-HME	Start	1.42	7.17	3.54	25.3	3	NA	11.8	79.1	3.34	7.69
2010	5	B	HCP-HME	Start	0.9	14.69	5.29	78.8	3.8	NA	35.9	177.6	3.54	9.75
2011	3	B	HCP-HME	Start	2.62	8.08	3.3	145.6	2.8	NA	48.7	219.8	4.02	7.18
2012	1	B	HCP-HME	Start	0.9	7.25	2.82	142	2.9	NA	35.9	161.7	3.78	8.86
2013	5	B	LCP-LME	Start	1.48	7.41	5.6	93.4	4.6	NA	37.7	152.7	4.63	8.66
2016	5	HF	HCP-LME	Start	1.1	7.06	2.45	27.4	3.5	NA	31.5	161.3	4.62	8.07
2017	4	HF	HCP-LME	Start	1.69	9.75	1.34	43.8	1.4	NA	26.2	173.3	2.88	6.99
2018	2	HF	LCP-LME	Start	5.23	6.9	2.9	88.9	3.5	NA	36.6	165.9	3.37	8.35
2019	4	HF	LCP-LME	Start	2.42	10.67	4.02	44.5	2.2	NA	26.6	112.3	4.98	8.29
2021	2	HF	HCP-HME	Start	0.9	9.06	1.39	33.1	3.1	NA	28	209	5.04	7.49
2022	3	HF	HCP-HME	Start	1.68	6.95	4.38	65.2	3.1	NA	31.9	156.7	3.1	7.32
2023	3	HF	HCP-LME	Start	2.92	7.28	2.83	86.1	3	NA	26	131.6	3.6	7.39
2024	4	HF	HCP-HME	Start	1.15	6.67	1.42	98.6	3.8	NA	25.1	127.7	3.92	8.3
2025	5	HF	LCP-LME	Start	1.99	8.03	13.13	59	2.5	NA	19.7	127.1	2.01	9.3
2026	1	HF	HCP-LME	Start	3.48	5.04	4.91	159.7	1.9	NA	26.4	141.1	3.78	7.94
2028	2	HF	HCP-LME	Start	2.43	4.24	1.89	59	1.3	NA	26.4	100.5	3	7.86
2029	1	HF	HCP-HME	Start	1.6	18.07	6.03	86.3	2.5	NA	28.2	187.5	3.76	8.97
2030	5	HF	HCP-HME	Start	0.9	5.69	1.86	22	2.2	NA	54.5	89.7	3.19	4.95
2032	1	HF	LCP-LME	Start	1.04	3.88	2.76	99.4	2.2	NA	24.7	168.4	3.68	6.58
2033	3	HF	LCP-LME	Start	1.4	7.8	2.75	71	2.7	NA	21.6	210.2	3.14	8.76
